# Supplementary material for: Culturally Sensitive Approaches in Psychosocial Interventions to Enhance Well-Being of Immigrant Adults Diagnosed with Breast Cancer: A Systematic Review
Source: Int J Environ Res Public Health. 2025 Feb 25;22(3):335. doi: 10.3390/ijerph22030335 (PMC11942024; doi:10.3390/ijerph22030335)
Supplement: Supplementary file 1 [file ijerph-22-00335-s001.zip]

Archive with 3 entries (3 files):
- ijerph-3436135-Supplementary File S5.pdf
- ijerph-3436135-supplymentary File S1-S4.pdf
- ijerph-3436135-supplymentary Table S1-S4.pdf
